# Supplementary material for: Hippocampal mTOR Dysregulation and Morphological Changes in Male Rats after Fetal Growth Restriction
Source: Nutrients. 2022 Jan 20;14(3):451. doi: 10.3390/nu14030451 (PMC8839133; doi:10.3390/nu14030451)
Supplement: Supplementary file 1 [file nutrients-14-00451-s001.zip]

Archive with 1 entries (1 files):
- nutrients-1547227-supplementary.pdf
